# Supplementary material for: Associations of Dietary Patterns during Pregnancy with Gestational Hypertension: The “Born in Shenyang” Cohort Study
Source: Nutrients. 2022 Oct 17;14(20):4342. doi: 10.3390/nu14204342 (PMC9611399; doi:10.3390/nu14204342)
Supplement: Supplementary file 1 [file nutrients-14-04342-s001.zip]

Archive with 1 entries (1 files):
- nutrients-1910911-supplementary.pdf
